# Supplementary material for: Cancer-type somatic mutations in saccular cerebral aneurysms
Source: Eur J Hum Genet. 2024 Dec 12;33(8):1076–9. doi: 10.1038/s41431-024-01765-x (PMC12322075; doi:10.1038/s41431-024-01765-x)
Supplement: Supplementary file 3 — Table S2 [file 41431_2024_1765_MOESM3_ESM.xlsx]

## Sheet: Sheet1
Cohort	Sample code	Chromosome	Coordinate	Ref	Alt	Gene	Allelic_Fraction	ExonicFunc	AAChange	dbSNP	COSMIC	Polyphen2	CADD_phred	Amplicon_verification
1	2	5	149505131	A	C	PDGFRB	0.062	nonsynonymous SNV	PDGFRB:NM_001355016:exon11:c.T1492G:p.Y498D,PDGFRB:NM_001355017:exon12:c.T1201G:p.Y401D,PDGFRB:NM_002609:exon12:c.T1684G:p.Y562D	NA	NA	D	29.7	Yes
1	2	11	65306835	C	T	LTBP3	0.035	nonsynonymous SNV	LTBP3:NM_001164266:exon26:c.G3232A:p.G1078S,LTBP3:NM_021070:exon26:c.G3583A:p.G1195S,LTBP3:NM_001130144:exon27:c.G3724A:p.G1242S	NA	NA	D	35	Yes
1	2	12	32908163	A	T	YARS2	0.027	nonsynonymous SNV	YARS2:NM_001040436:exon1:c.T646A:p.L216M	NA	NA	D	21.2	Yes
1	2	16	31388340	T	G	ITGAX	0.05	nonsynonymous SNV	ITGAX:NM_000887:exon22:c.T2645G:p.F882C,ITGAX:NM_001286375:exon22:c.T2645G:p.F882C	NA	NA	D	29.2	Yes
1	2	17	78866636	A	G	RPTOR	0.067	nonsynonymous SNV	RPTOR:NM_001163034:exon15:c.A1735G:p.K579E,RPTOR:NM_020761:exon19:c.A2209G:p.K737E	NA	NA	D	21	Yes
1	2	22	37420318	G	A	MPST	0.14	nonsynonymous SNV	MPST:NM_001013436:exon2:c.G62A:p.R21Q,MPST:NM_001369905:exon2:c.G122A:p.R41Q,MPST:NM_021126:exon2:c.G122A:p.R41Q,MPST:NM_001130517:exon3:c.G62A:p.R21Q,MPST:NM_001369904:exon3:c.G62A:p.R21Q	NA	NA	B	12.77	Yes
1	4	9	112144673	C	T	PTPN3	0.082	nonsynonymous SNV	PTPN3:NM_001145372:exon13:c.G1441A:p.G481S,PTPN3:NM_001145371:exon14:c.G1576A:p.G526S,PTPN3:NM_001145370:exon18:c.G1909A:p.G637S,PTPN3:NM_001145369:exon19:c.G2044A:p.G682S,PTPN3:NM_001145368:exon23:c.G2302A:p.G768S,PTPN3:NM_002829:exon24:c.G2437A:p.G813S	NA	NA	P	33	Yes
1	5	5	167645374	C	T	TENM2	0.043	nonsynonymous SNV	TENM2:NM_001080428:exon19:c.C3761T:p.T1254I,TENM2:NM_001368145:exon21:c.C4001T:p.T1334I,TENM2:NM_001368146:exon22:c.C3995T:p.T1332I,TENM2:NM_001122679:exon24:c.C4451T:p.T1484I	NA	NA	D	27.6	Yes
1	5	9	127255391	C	T	NR5A1	0.044	nonsynonymous SNV	NR5A1:NM_004959:exon5:c.G908A:p.S303N	NA	NA	D	28.4	Yes
1	6	4	5642338	C	T	EVC2	0.037	nonsynonymous SNV	EVC2:NM_001166136:exon10:c.G1133A:p.C378Y,EVC2:NM_147127:exon10:c.G1373A:p.C458Y	NA	NA	P	24.5	Yes
1	6	16	67683724	C	A	CARMIL2	0.051	nonsynonymous SNV	CARMIL2:NM_001013838:exon21:c.C1935A:p.D645E,CARMIL2:NM_001317026:exon22:c.C1827A:p.D609E	NA	NA	D	29.2	Yes
2	7	6	150004802	G	A	LATS1	0.046	nonsynonymous SNV	LATS1:NM_001350392:exon3:c.C583T:p.H195Y,LATS1:NM_001270519:exon4:c.C1423T:p.H475Y,LATS1:NM_004690:exon4:c.C1423T:p.H475Y,LATS1:NM_001350339:exon5:c.C1108T:p.H370Y,LATS1:NM_001350340:exon5:c.C1108T:p.H370Y	NA	NA	B	23.2	No
2	7	9	99797911	G	T	CTSV	0.033	nonsynonymous SNV	CTSV:NM_001201575:exon6:c.C686A:p.A229E,CTSV:NM_001333:exon6:c.C686A:p.A229E	NA	NA	B	7.118	No
2	7	12	111748112	C	A	CUX2	0.033	nonsynonymous SNV	CUX2:NM_001370598:exon15:c.C1340A:p.P447Q,CUX2:NM_015267:exon15:c.C1526A:p.P509Q	NA	NA	B	19.56	No
2	7	15	89392762	G	C	ACAN	0.039	nonsynonymous SNV	ACAN:NM_001135:exon10:c.G1826C:p.G609A,ACAN:NM_001369268:exon10:c.G1826C:p.G609A,ACAN:NM_013227:exon10:c.G1826C:p.G609A	NA	NA	P	19.27	No
2	7	20	32883350	T	C	AHCY	0.046	nonsynonymous SNV	AHCY:NM_000687:exon2:c.A70G:p.I24V,AHCY:NM_001322086:exon2:c.A76G:p.I26V,AHCY:NM_001362750:exon2:c.A70G:p.I24V	rs112629627	NA	B	2.413	No
2	8	1	208227824	C	A	PLXNA2	0.036	nonsynonymous SNV	PLXNA2:NM_025179:exon14:c.G2798T:p.C933F	NA	NA	D	31	No
2	8	2	168101078	T	G	XIRP2	0.031	nonsynonymous SNV	XIRP2:NM_001199144:exon7:c.T2510G:p.F837C,XIRP2:NM_152381:exon9:c.T3176G:p.F1059C	NA	NA	D	25	No
2	8	3	36875390	G	C	TRANK1	0.034	nonsynonymous SNV	TRANK1:NM_014831:exon21:c.C5552G:p.T1851S,TRANK1:NM_001329998:exon22:c.C5684G:p.T1895S	NA	NA	B	0.002	No
2	8	3	141163422	A	G	ZBTB38	0.029	nonsynonymous SNV	ZBTB38:NM_001350100:exon4:c.A2192G:p.N731S,ZBTB38:NM_001350099:exon6:c.A2192G:p.N731S,ZBTB38:NM_001080412:exon8:c.A2192G:p.N731S	rs761081530	NA	B	22.7	No
2	8	3	186395016	C	T	HRG	0.031	nonsynonymous SNV	HRG:NM_000412:exon7:c.C922T:p.H308Y	NA	NA	B	12.94	No
2	8	4	74450931	C	T	RASSF6	0.045	nonsynonymous SNV	RASSF6:NM_001270392:exon5:c.G497A:p.R166K,RASSF6:NM_001270391:exon6:c.G533A:p.R178K,RASSF6:NM_177532:exon6:c.G533A:p.R178K,RASSF6:NM_201431:exon6:c.G629A:p.R210K	NA	NA	D	25.8	No
2	8	12	102040597	T	G	MYBPC1	0.03	nonsynonymous SNV	MYBPC1:NM_001254722:exon9:c.T869G:p.M290R,MYBPC1:NM_001254720:exon10:c.T911G:p.M304R,MYBPC1:NM_001254721:exon10:c.T890G:p.M297R,MYBPC1:NM_001254723:exon10:c.T908G:p.M303R,MYBPC1:NM_001254718:exon11:c.T947G:p.M316R,MYBPC1:NM_001254719:exon11:c.T947G:p.M316R,MYBPC1:NM_206820:exon11:c.T947G:p.M316R,MYBPC1:NM_206821:exon11:c.T947G:p.M316R,MYBPC1:NM_002465:exon13:c.T1022G:p.M341R,MYBPC1:NM_206819:exon…	NA	NA	B	23.7	No
2	8	12	108620815	C	G	WSCD2	0.046	nonsynonymous SNV	WSCD2:NM_014653:exon6:c.C853G:p.P285A,WSCD2:NM_001304447:exon7:c.C853G:p.P285A	NA	NA	P	23.7	No
2	8	13	41508036	C	G	ELF1	0.035	nonsynonymous SNV	ELF1:NM_001145353:exon8:c.G1313C:p.G438A,ELF1:NM_001370330:exon9:c.G1385C:p.G462A,ELF1:NM_001370331:exon9:c.G1385C:p.G462A,ELF1:NM_172373:exon9:c.G1385C:p.G462A,ELF1:NM_001370329:exon10:c.G1208C:p.G403A,ELF1:NM_001370332:exon11:c.G1385C:p.G462A	NA	NA	B	0.005	No
2	8	14	23587013	C	G	CEBPE	0.03	nonsynonymous SNV	CEBPE:NM_001805:exon2:c.G529C:p.A177P	NA	NA	B	10.83	No
2	8	15	90191590	C	T	KIF7	0.056	nonsynonymous SNV	KIF7:NM_198525:exon5:c.G1339A:p.V447I	NA	NA	B	13.73	No
2	8	16	88600608	G	T	ZFPM1	0.057	stopgain	ZFPM1:NM_153813:exon10:c.G2242T:p.E748X	NA	NA	.	37	No
2	8	17	31039157	T	C	MYO1D	0.05	nonsynonymous SNV	MYO1D:NM_001303279:exon16:c.A1970G:p.E657G,MYO1D:NM_015194:exon16:c.A1970G:p.E657G	NA	NA	B	20.3	No
2	8	17	65714089	C	A	NOL11	0.036	nonsynonymous SNV	NOL11:NM_015462:exon1:c.C26A:p.T9K	NA	NA	P	31	No
2	8	18	58038945	A	G	MC4R	0.034	nonsynonymous SNV	MC4R:NM_005912:exon1:c.T638C:p.V213A	NA	NA	B	24.2	No
2	8	X	134481095	G	A	ZNF449	0.064	nonsynonymous SNV	ZNF449:NM_152695:exon2:c.G52A:p.V18M	NA	NA	B	13.29	No
2	9	3	164786524	G	T	SI	0.036	nonsynonymous SNV	SI:NM_001041:exon5:c.C469A:p.R157S	NA	ID=COSV52268042;OCCURENCE=1(endometrium)	D	25.5	No
2	9	7	81381550	C	T	HGF	0.034	nonsynonymous SNV	HGF:NM_000601:exon5:c.G511A:p.D171N,HGF:NM_001010931:exon5:c.G511A:p.D171N,HGF:NM_001010932:exon5:c.G496A:p.D166N,HGF:NM_001010933:exon5:c.G496A:p.D166N,HGF:NM_001010934:exon5:c.G511A:p.D171N	NA	ID=COSV55952416;OCCURENCE=1(thyroid),1(lung)	D	33	No
2	9	8	94747966	C	T	RBM12B	0.044	nonsynonymous SNV	RBM12B:NM_203390:exon3:c.G673A:p.V225I	NA	NA	B	22.8	No
2	9	9	34093304	C	A	DCAF12	0.038	nonsynonymous SNV	DCAF12:NM_015397:exon7:c.G1004T:p.C335F	NA	NA	B	23	No
2	9	13	36765977	G	A	CCDC169-SOHLH2;SOHLH2	0.037	nonsynonymous SNV	SOHLH2:NM_001282147:exon5:c.C485T:p.S162F,SOHLH2:NM_017826:exon5:c.C485T:p.S162F,CCDC169-SOHLH2:NM_001198910:exon10:c.C716T:p.S239F	NA	ID=COSV58523579;OCCURENCE=1(salivary_gland)	D	24.2	No
2	9	14	91366990	C	G	RPS6KA5	0.04	nonsynonymous SNV	RPS6KA5:NM_001322238:exon8:c.G553C:p.G185R,RPS6KA5:NM_001322228:exon9:c.G1102C:p.G368R,RPS6KA5:NM_001322231:exon9:c.G493C:p.G165R,RPS6KA5:NM_001322232:exon9:c.G991C:p.G331R,RPS6KA5:NM_001322233:exon9:c.G1048C:p.G350R,RPS6KA5:NM_001322236:exon9:c.G1126C:p.G376R,RPS6KA5:NM_001322229:exon10:c.G1210C:p.G404R,RPS6KA5:NM_001322234:exon10:c.G634C:p.G212R,RPS6KA5:NM_001322237:exon10:c.G973C:p.G325R,RPS6K…	NA	NA	P	21.9	No
2	9	14	94524174	AT	-	DDX24	0.032	frameshift deletion	DDX24:NM_020414:exon6:c.1982_1983del:p.H661Lfs*23	NA	NA	NA	NA	No
2	15	19	7673042	C	T	CAMSAP3	0.077	stopgain	CAMSAP3:NM_020902:exon5:c.C652T:p.R218X,CAMSAP3:NM_001080429:exon7:c.C733T:p.R245X	NA	ID=COSV50339414;OCCURENCE=1(large_intestine)	.	36	No
2	18	2	133541860	C	G	NCKAP5	0.043	nonsynonymous SNV	NCKAP5:NM_207363:exon14:c.G2524C:p.G842R	NA	NA	P	23.1	No
2	18	14	103932102	C	G	MARK3	0.039	stopgain	MARK3:NM_001128918:exon8:c.C749G:p.S250X,MARK3:NM_001128919:exon8:c.C749G:p.S250X,MARK3:NM_001128920:exon8:c.C749G:p.S250X,MARK3:NM_002376:exon8:c.C749G:p.S250X	NA	NA	.	37	No
2	19	1	147091858	C	G	BCL9	0.042	nonsynonymous SNV	BCL9:NM_004326:exon8:c.C1897G:p.Q633E	NA	NA	B	21.2	No
2	19	7	143175270	G	A	TAS2R41	0.036	stopgain	TAS2R41:NM_176883:exon1:c.G305A:p.W102X	NA	NA	.	35	No
2	19	14	70989698	C	T	ADAM20	0.032	nonsynonymous SNV	ADAM20:NM_003814:exon2:c.G1777A:p.G593S	NA	NA	P	23.2	No
2	19	19	38976604	C	G	RYR1	0.027	nonsynonymous SNV	RYR1:NM_000540:exon34:c.C5309G:p.S1770W,RYR1:NM_001042723:exon34:c.C5309G:p.S1770W	NA	NA	D	26	No
2	19	19	46288892	T	G	DMWD	0.056	nonsynonymous SNV	DMWD:NM_004943:exon3:c.A1862C:p.Q621P	NA	NA	D	25.7	No
2	20	11	61734852	C	A	FTH1	0.095	nonsynonymous SNV	FTH1:NM_002032:exon1:c.G46T:p.D16Y	NA	ID=COSV56445047;OCCURENCE=1(pleura),2(skin)	P	26.1	No
