# Supplementary material for: Cancer-type somatic mutations in saccular cerebral aneurysms
Source: Eur J Hum Genet. 2024 Dec 12;33(8):1076–9. doi: 10.1038/s41431-024-01765-x (PMC12322075; doi:10.1038/s41431-024-01765-x)
Supplement: Supplementary file 4 — Table S3 [file 41431_2024_1765_MOESM4_ESM.xlsx]

## Sheet: table_primers
Gene	Variant	Forward primer with overhang	Reverse primer with overhang
PDGFRB	chr5:149505131.A>C	TCGTCGGCAGCGTCAGATGTGTATAAGAGACAGCCGTCAGAGCTCACAGACTC	GTCTCGTGGGCTCGGAGATGTGTATAAGAGACAGTTGCTCCTCAGTCTGCCAAG
LTBP3	chr11:65306835.C>T	TCGTCGGCAGCGTCAGATGTGTATAAGAGACAGTATCTGAAGGTGAGGGCGAC	GTCTCGTGGGCTCGGAGATGTGTATAAGAGACAGCCACGCAGATGAGGACAGTT
YARS2	chr12:32908163.A>T	TCGTCGGCAGCGTCAGATGTGTATAAGAGACAGGACCCTGCATCCATAACGCT	GTCTCGTGGGCTCGGAGATGTGTATAAGAGACAGTCACTGTGCTGGACAACTCG
ITGAX	chr16:31388340.T>G	TCGTCGGCAGCGTCAGATGTGTATAAGAGACAGCTTCTGTCCCCTCACTGCTC	GTCTCGTGGGCTCGGAGATGTGTATAAGAGACAGAGGAGGAGAATGGGGTGTGA
RPTOR	chr17:78866636.A>G	TCGTCGGCAGCGTCAGATGTGTATAAGAGACAGCAGAGGGAGGGAGTTTGACC	GTCTCGTGGGCTCGGAGATGTGTATAAGAGACAGCTTCAGGGCACGCACTTAGA
MPST	chr22:37420318.G>A	TCGTCGGCAGCGTCAGATGTGTATAAGAGACAGTTTCTGCGTTCCCTGGACTC	GTCTCGTGGGCTCGGAGATGTGTATAAGAGACAGCTTCGGCAGGTACCAGGAG
PTPN3	chr9:112144673.C>T	TCGTCGGCAGCGTCAGATGTGTATAAGAGACAGCTGCAGTGAACTAGGACGGG	GTCTCGTGGGCTCGGAGATGTGTATAAGAGACAGAAAGCATCAGGAGACAGGGC
TENM2	chr5:167645374.C>T	TCGTCGGCAGCGTCAGATGTGTATAAGAGACAGCGAATCACCGAGAACCACCA	GTCTCGTGGGCTCGGAGATGTGTATAAGAGACAGAAAGGCAGATCTCCCCGTTG
NR5A1	chr9:127255391.C>T	TCGTCGGCAGCGTCAGATGTGTATAAGAGACAGGCGGTAGATGTGGTCGAACA	GTCTCGTGGGCTCGGAGATGTGTATAAGAGACAGTGGGTAGATGGGCACAGAGA
EVC2	chr4:5642338.C>T	TCGTCGGCAGCGTCAGATGTGTATAAGAGACAGTGCCATCATCTCTCTCTGGT	GTCTCGTGGGCTCGGAGATGTGTATAAGAGACAGGAGATTGCAACCCTGAATCGG
CARMIL2	chr16:67683724.C>A	TCGTCGGCAGCGTCAGATGTGTATAAGAGACAGGACGAGGCGAATGGACTAGG	GTCTCGTGGGCTCGGAGATGTGTATAAGAGACAGGAGAAGGGCAAGGGAAGAGG
